# Supplementary material for: COVID-19 Vaccination Did Not Increase the Risk of Potentially Related Serious Adverse Events: 18-Month Cohort Study in an Italian Province
Source: Vaccines (Basel). 2022 Dec 23;11(1):31. doi: 10.3390/vaccines11010031 (PMC9861956; doi:10.3390/vaccines11010031)
Supplement: Supplementary file 1 [file vaccines-11-00031-s001.zip]

Archive with 1 entries (1 files):
- vaccines-2074884-supplementary.pdf
